# Supplementary material for: Multistability and Long-Timescale Transients Encoded by Network Structure in a Model of C. elegans Connectome Dynamics
Source: Front Comput Neurosci. 2017 Jun 13;11:53. doi: 10.3389/fncom.2017.00053 (PMC5468412; doi:10.3389/fncom.2017.00053)
Supplement: Supplementary file 2 [file Presentation2.ZIP]

Archive with 279 entries (279 files):
- ADAL.png
- ADAR.png
- ADEL.png
- ADER.png
- ADFL.png
- ADFR.png
- ADLL.png
- ADLR.png
- AFDL.png
- AFDR.png
- AIAL.png
- AIAR.png
- AIBL.png
- AIBR.png
- AIML.png
- AIMR.png
- AINL.png
- AINR.png
- AIYL.png
- AIYR.png
- AIZL.png
- AIZR.png
- ALA.png
- ALML.png
- ALMR.png
- ALNL.png
- ALNR.png
- AQR.png
- AS01.png
- AS02.png
- AS03.png
- AS04.png
- AS05.png
- AS06.png
- AS07.png
- AS08.png
- AS09.png
- AS10.png
- AS11.png
- ASEL.png
- ASER.png
- ASGL.png
- ASGR.png
- ASHL.png
- ASHR.png
- ASIL.png
- ASIR.png
- ASJL.png
- ASJR.png
- ASKL.png
- ASKR.png
- AUAL.png
- AUAR.png
- AVAL.png
- AVAR.png
- AVBL.png
- AVBR.png
- AVDL.png
- AVDR.png
- AVEL.png
- AVER.png
- AVFL.png
- AVFR.png
- AVG.png
- AVHL.png
- AVHR.png
- AVJL.png
- AVJR.png
- AVKL.png
- AVKR.png
- AVL.png
- AVM.png
- AWAL.png
- AWAR.png
- AWBL.png
- AWBR.png
- AWCL.png
- AWCR.png
- BAGL.png
- BAGR.png
- BDUL.png
- BDUR.png
- CEPDL.png
- CEPDR.png
- CEPVL.png
- CEPVR.png
- DA01.png
- DA02.png
- DA03.png
- DA04.png
- DA05.png
- DA06.png
- DA07.png
- DA08.png
- DA09.png
- DB01.png
- DB02.png
- DB03.png
- DB04.png
- DB05.png
- DB06.png
- DB07.png
- DD01.png
- DD02.png
- DD03.png
- DD04.png
- DD05.png
- DD06.png
- DVA.png
- DVB.png
- DVC.png
- FLPL.png
- FLPR.png
- HSNL.png
- HSNR.png
- IL1DL.png
- IL1DR.png
- IL1L.png
- IL1R.png
- IL1VL.png
- IL1VR.png
- IL2DL.png
- IL2DR.png
- IL2L.png
- IL2R.png
- IL2VL.png
- IL2VR.png
- LUAL.png
- LUAR.png
- OLLL.png
- OLLR.png
- OLQDL.png
- OLQDR.png
- OLQVL.png
- OLQVR.png
- PDA.png
- PDB.png
- PDEL.png
- PDER.png
- PHAL.png
- PHAR.png
- PHBL.png
- PHBR.png
- PHCL.png
- PHCR.png
- PLML.png
- PLMR.png
- PLNL.png
- PLNR.png
- PQR.png
- PVCL.png
- PVCR.png
- PVDL.png
- PVDR.png
- PVM.png
- PVNL.png
- PVNR.png
- PVPL.png
- PVPR.png
- PVQL.png
- PVQR.png
- PVR.png
- PVT.png
- PVWL.png
- PVWR.png
- RIAL.png
- RIAR.png
- RIBL.png
- RIBR.png
- RICL.png
- RICR.png
- RID.png
- RIFL.png
- RIFR.png
- RIGL.png
- RIGR.png
- RIH.png
- RIML.png
- RIMR.png
- RIPL.png
- RIPR.png
- RIR.png
- RIS.png
- RIVL.png
- RIVR.png
- RMDDL.png
- RMDDR.png
- RMDL.png
- RMDR.png
- RMDVL.png
- RMDVR.png
- RMED.png
- RMEL.png
- RMER.png
- RMEV.png
- RMFL.png
- RMFR.png
- RMGL.png
- RMGR.png
- RMHL.png
- RMHR.png
- SAADL.png
- SAADR.png
- SAAVL.png
- SAAVR.png
- SABD.png
- SABVL.png
- SABVR.png
- SDQL.png
- SDQR.png
- SIADL.png
- SIADR.png
- SIAVL.png
- SIAVR.png
- SIBDL.png
- SIBDR.png
- SIBVL.png
- SIBVR.png
- SMBDL.png
- SMBDR.png
- SMBVL.png
- SMBVR.png
- SMDDL.png
- SMDDR.png
- SMDVL.png
- SMDVR.png
- URADL.png
- URADR.png
- URAVL.png
- URAVR.png
- URBL.png
- URBR.png
- URXL.png
- URXR.png
- URYDL.png
- URYDR.png
- URYVL.png
- URYVR.png
- VA01.png
- VA02.png
- VA03.png
- VA04.png
- VA05.png
- VA06.png
- VA07.png
- VA08.png
- VA09.png
- VA10.png
- VA11.png
- VA12.png
- VB01.png
- VB02.png
- VB03.png
- VB04.png
- VB05.png
- VB06.png
- VB07.png
- VB08.png
- VB09.png
- VB10.png
- VB11.png
- VC01.png
- VC02.png
- VC03.png
- VC04.png
- VC05.png
- VD01.png
- VD02.png
- VD03.png
- VD04.png
- VD05.png
- VD06.png
- VD07.png
- VD08.png
- VD09.png
- VD10.png
- VD11.png
- VD12.png
- VD13.png
